# Supplementary material for: From Ornamental Value to Antioxidant Activity: Comparative Phytochemistry of Lavandula Species and Cultivars
Source: Metabolites. 2025 Dec 30;16(1):34. doi: 10.3390/metabo16010034 (PMC12844421; doi:10.3390/metabo16010034)
Supplement: Supplementary file 1 [file metabolites-16-00034-s001.zip]

Archive with 1 entries (1 files):
- metabolites-4018721-supplementary.pdf
